# Supplementary material for: Rapid Quantitative Pharmacodynamic Imaging with Bayesian Estimation
Source: Front Neurosci. 2016 Apr 8;10:144. doi: 10.3389/fnins.2016.00144 (PMC4825616; doi:10.3389/fnins.2016.00144)
Supplement: Supplementary file 1 [file DataSheet1.ZIP]

Archive with 240 entries (240 files):
- quandyn_simulated_data_guide.txt
- quandyn_val3_e0_n0.4dfp.hdr
- quandyn_val3_e0_n0.4dfp.ifh
- quandyn_val3_e0_n0.4dfp.img
- quandyn_val3_e0_n1.4dfp.hdr
- quandyn_val3_e0_n1.4dfp.ifh
- quandyn_val3_e0_n1.4dfp.img
- quandyn_val3_e0_n10.4dfp.hdr
- quandyn_val3_e0_n10.4dfp.ifh
- quandyn_val3_e0_n10.4dfp.img
- quandyn_val3_e0_n11.4dfp.hdr
- quandyn_val3_e0_n11.4dfp.ifh
- quandyn_val3_e0_n11.4dfp.img
- quandyn_val3_e0_n12.4dfp.hdr
- quandyn_val3_e0_n12.4dfp.ifh
- quandyn_val3_e0_n12.4dfp.img
- quandyn_val3_e0_n2.4dfp.hdr
- quandyn_val3_e0_n2.4dfp.ifh
- quandyn_val3_e0_n2.4dfp.img
- quandyn_val3_e0_n3.4dfp.hdr
- quandyn_val3_e0_n3.4dfp.ifh
- quandyn_val3_e0_n3.4dfp.img
- quandyn_val3_e0_n4.4dfp.hdr
- quandyn_val3_e0_n4.4dfp.ifh
- quandyn_val3_e0_n4.4dfp.img
- quandyn_val3_e0_n5.4dfp.hdr
- quandyn_val3_e0_n5.4dfp.ifh
- quandyn_val3_e0_n5.4dfp.img
- quandyn_val3_e0_n6.4dfp.hdr
- quandyn_val3_e0_n6.4dfp.ifh
- quandyn_val3_e0_n6.4dfp.img
- quandyn_val3_e0_n7.4dfp.hdr
- quandyn_val3_e0_n7.4dfp.ifh
- quandyn_val3_e0_n7.4dfp.img
- quandyn_val3_e0_n8.4dfp.hdr
- quandyn_val3_e0_n8.4dfp.ifh
- quandyn_val3_e0_n8.4dfp.img
- quandyn_val3_e0_n9.4dfp.hdr
- quandyn_val3_e0_n9.4dfp.ifh
- quandyn_val3_e0_n9.4dfp.img
- quandyn_val3_e1_n0.4dfp.hdr
- quandyn_val3_e1_n0.4dfp.ifh
- quandyn_val3_e1_n0.4dfp.img
- quandyn_val3_e1_n1.4dfp.hdr
- quandyn_val3_e1_n1.4dfp.ifh
- quandyn_val3_e1_n1.4dfp.img
- quandyn_val3_e1_n10.4dfp.hdr
- quandyn_val3_e1_n10.4dfp.ifh
- quandyn_val3_e1_n10.4dfp.img
- quandyn_val3_e1_n11.4dfp.hdr
- quandyn_val3_e1_n11.4dfp.ifh
- quandyn_val3_e1_n11.4dfp.img
- quandyn_val3_e1_n12.4dfp.hdr
- quandyn_val3_e1_n12.4dfp.ifh
- quandyn_val3_e1_n12.4dfp.img
- quandyn_val3_e1_n2.4dfp.hdr
- quandyn_val3_e1_n2.4dfp.ifh
- quandyn_val3_e1_n2.4dfp.img
- quandyn_val3_e1_n3.4dfp.hdr
- quandyn_val3_e1_n3.4dfp.ifh
- quandyn_val3_e1_n3.4dfp.img
- quandyn_val3_e1_n4.4dfp.hdr
- quandyn_val3_e1_n4.4dfp.ifh
- quandyn_val3_e1_n4.4dfp.img
- quandyn_val3_e1_n5.4dfp.hdr
- quandyn_val3_e1_n5.4dfp.ifh
- quandyn_val3_e1_n5.4dfp.img
- quandyn_val3_e1_n6.4dfp.hdr
- quandyn_val3_e1_n6.4dfp.ifh
- quandyn_val3_e1_n6.4dfp.img
- quandyn_val3_e1_n7.4dfp.hdr
- quandyn_val3_e1_n7.4dfp.ifh
- quandyn_val3_e1_n7.4dfp.img
- quandyn_val3_e1_n8.4dfp.hdr
- quandyn_val3_e1_n8.4dfp.ifh
- quandyn_val3_e1_n8.4dfp.img
- quandyn_val3_e1_n9.4dfp.hdr
- quandyn_val3_e1_n9.4dfp.ifh
- quandyn_val3_e1_n9.4dfp.img
- quandyn_val3_e2_n0.4dfp.hdr
- quandyn_val3_e2_n0.4dfp.ifh
- quandyn_val3_e2_n0.4dfp.img
- quandyn_val3_e2_n1.4dfp.hdr
- quandyn_val3_e2_n1.4dfp.ifh
- quandyn_val3_e2_n1.4dfp.img
- quandyn_val3_e2_n10.4dfp.hdr
- quandyn_val3_e2_n10.4dfp.ifh
- quandyn_val3_e2_n10.4dfp.img
- quandyn_val3_e2_n11.4dfp.hdr
- quandyn_val3_e2_n11.4dfp.ifh
- quandyn_val3_e2_n11.4dfp.img
- quandyn_val3_e2_n12.4dfp.hdr
- quandyn_val3_e2_n12.4dfp.ifh
- quandyn_val3_e2_n12.4dfp.img
- quandyn_val3_e2_n1_crop.4dfp.hdr
- quandyn_val3_e2_n2.4dfp.hdr
- quandyn_val3_e2_n2.4dfp.ifh
- quandyn_val3_e2_n2.4dfp.img
- quandyn_val3_e2_n3.4dfp.hdr
- quandyn_val3_e2_n3.4dfp.ifh
- quandyn_val3_e2_n3.4dfp.img
- quandyn_val3_e2_n4.4dfp.hdr
- quandyn_val3_e2_n4.4dfp.ifh
- quandyn_val3_e2_n4.4dfp.img
- quandyn_val3_e2_n5.4dfp.hdr
- quandyn_val3_e2_n5.4dfp.ifh
- quandyn_val3_e2_n5.4dfp.img
- quandyn_val3_e2_n6.4dfp.hdr
- quandyn_val3_e2_n6.4dfp.ifh
- quandyn_val3_e2_n6.4dfp.img
- quandyn_val3_e2_n7.4dfp.hdr
- quandyn_val3_e2_n7.4dfp.ifh
- quandyn_val3_e2_n7.4dfp.img
- quandyn_val3_e2_n8.4dfp.hdr
- quandyn_val3_e2_n8.4dfp.ifh
- quandyn_val3_e2_n8.4dfp.img
- quandyn_val3_e2_n9.4dfp.hdr
- quandyn_val3_e2_n9.4dfp.ifh
- quandyn_val3_e2_n9.4dfp.img
- quandyn_val3_e3_n0.4dfp.hdr
- quandyn_val3_e3_n0.4dfp.ifh
- quandyn_val3_e3_n0.4dfp.img
- quandyn_val3_e3_n1.4dfp.hdr
- quandyn_val3_e3_n1.4dfp.ifh
- quandyn_val3_e3_n1.4dfp.img
- quandyn_val3_e3_n10.4dfp.hdr
- quandyn_val3_e3_n10.4dfp.ifh
- quandyn_val3_e3_n10.4dfp.img
- quandyn_val3_e3_n11.4dfp.hdr
- quandyn_val3_e3_n11.4dfp.ifh
- quandyn_val3_e3_n11.4dfp.img
- quandyn_val3_e3_n12.4dfp.hdr
- quandyn_val3_e3_n12.4dfp.ifh
- quandyn_val3_e3_n12.4dfp.img
- quandyn_val3_e3_n2.4dfp.hdr
- quandyn_val3_e3_n2.4dfp.ifh
- quandyn_val3_e3_n2.4dfp.img
- quandyn_val3_e3_n3.4dfp.hdr
- quandyn_val3_e3_n3.4dfp.ifh
- quandyn_val3_e3_n3.4dfp.img
- quandyn_val3_e3_n4.4dfp.hdr
- quandyn_val3_e3_n4.4dfp.ifh
- quandyn_val3_e3_n4.4dfp.img
- quandyn_val3_e3_n5.4dfp.hdr
- quandyn_val3_e3_n5.4dfp.ifh
- quandyn_val3_e3_n5.4dfp.img
- quandyn_val3_e3_n6.4dfp.hdr
- quandyn_val3_e3_n6.4dfp.ifh
- quandyn_val3_e3_n6.4dfp.img
- quandyn_val3_e3_n7.4dfp.hdr
- quandyn_val3_e3_n7.4dfp.ifh
- quandyn_val3_e3_n7.4dfp.img
- quandyn_val3_e3_n8.4dfp.hdr
- quandyn_val3_e3_n8.4dfp.ifh
- quandyn_val3_e3_n8.4dfp.img
- quandyn_val3_e3_n9.4dfp.hdr
- quandyn_val3_e3_n9.4dfp.ifh
- quandyn_val3_e3_n9.4dfp.img
- quandyn_val3_e4_n0.4dfp.hdr
- quandyn_val3_e4_n0.4dfp.ifh
- quandyn_val3_e4_n0.4dfp.img
- quandyn_val3_e4_n1.4dfp.hdr
- quandyn_val3_e4_n1.4dfp.ifh
- quandyn_val3_e4_n1.4dfp.img
- quandyn_val3_e4_n10.4dfp.hdr
- quandyn_val3_e4_n10.4dfp.ifh
- quandyn_val3_e4_n10.4dfp.img
- quandyn_val3_e4_n11.4dfp.hdr
- quandyn_val3_e4_n11.4dfp.ifh
- quandyn_val3_e4_n11.4dfp.img
- quandyn_val3_e4_n12.4dfp.hdr
- quandyn_val3_e4_n12.4dfp.ifh
- quandyn_val3_e4_n12.4dfp.img
- quandyn_val3_e4_n2.4dfp.hdr
- quandyn_val3_e4_n2.4dfp.ifh
- quandyn_val3_e4_n2.4dfp.img
- quandyn_val3_e4_n3.4dfp.hdr
- quandyn_val3_e4_n3.4dfp.ifh
- quandyn_val3_e4_n3.4dfp.img
- quandyn_val3_e4_n4.4dfp.hdr
- quandyn_val3_e4_n4.4dfp.ifh
- quandyn_val3_e4_n4.4dfp.img
- quandyn_val3_e4_n5.4dfp.hdr
- quandyn_val3_e4_n5.4dfp.ifh
- quandyn_val3_e4_n5.4dfp.img
- quandyn_val3_e4_n6.4dfp.hdr
- quandyn_val3_e4_n6.4dfp.ifh
- quandyn_val3_e4_n6.4dfp.img
- quandyn_val3_e4_n7.4dfp.hdr
- quandyn_val3_e4_n7.4dfp.ifh
- quandyn_val3_e4_n7.4dfp.img
- quandyn_val3_e4_n8.4dfp.hdr
- quandyn_val3_e4_n8.4dfp.ifh
- quandyn_val3_e4_n8.4dfp.img
- quandyn_val3_e4_n9.4dfp.hdr
- quandyn_val3_e4_n9.4dfp.ifh
- quandyn_val3_e4_n9.4dfp.img
- quandyn_val3_e5_n0.4dfp.hdr
- quandyn_val3_e5_n0.4dfp.ifh
- quandyn_val3_e5_n0.4dfp.img
- quandyn_val3_e5_n1.4dfp.hdr
- quandyn_val3_e5_n1.4dfp.ifh
- quandyn_val3_e5_n1.4dfp.img
- quandyn_val3_e5_n10.4dfp.hdr
- quandyn_val3_e5_n10.4dfp.ifh
- quandyn_val3_e5_n10.4dfp.img
- quandyn_val3_e5_n11.4dfp.hdr
- quandyn_val3_e5_n11.4dfp.ifh
- quandyn_val3_e5_n11.4dfp.img
- quandyn_val3_e5_n12.4dfp.hdr
- quandyn_val3_e5_n12.4dfp.ifh
- quandyn_val3_e5_n12.4dfp.img
- quandyn_val3_e5_n2.4dfp.hdr
- quandyn_val3_e5_n2.4dfp.ifh
- quandyn_val3_e5_n2.4dfp.img
- quandyn_val3_e5_n3.4dfp.hdr
- quandyn_val3_e5_n3.4dfp.ifh
- quandyn_val3_e5_n3.4dfp.img
- quandyn_val3_e5_n4.4dfp.hdr
- quandyn_val3_e5_n4.4dfp.ifh
- quandyn_val3_e5_n4.4dfp.img
- quandyn_val3_e5_n5.4dfp.hdr
- quandyn_val3_e5_n5.4dfp.ifh
- quandyn_val3_e5_n5.4dfp.img
- quandyn_val3_e5_n6.4dfp.hdr
- quandyn_val3_e5_n6.4dfp.ifh
- quandyn_val3_e5_n6.4dfp.img
- quandyn_val3_e5_n7.4dfp.hdr
- quandyn_val3_e5_n7.4dfp.ifh
- quandyn_val3_e5_n7.4dfp.img
- quandyn_val3_e5_n8.4dfp.hdr
- quandyn_val3_e5_n8.4dfp.ifh
- quandyn_val3_e5_n8.4dfp.img
- quandyn_val3_e5_n9.4dfp.hdr
- quandyn_val3_e5_n9.4dfp.ifh
- quandyn_val3_e5_n9.4dfp.img
- quandyn_val3_mask.4dfp.hdr
- quandyn_val3_mask.4dfp.ifh
- quandyn_val3_mask.4dfp.img
- quandyn_val3_n0_time_courses_no_noise_added.csv
