# Supplementary material for: Rapid Quantitative Pharmacodynamic Imaging with Bayesian Estimation
Source: Front Neurosci. 2016 Apr 8;10:144. doi: 10.3389/fnins.2016.00144 (PMC4825616; doi:10.3389/fnins.2016.00144)
Supplement: Supplementary file 1 [file DataSheet1.ZIP › quandyn_simulated_data_guide.txt]

Key for time courses and time course images. 
The .CSV file contains the time-effect curves with no added noise for each of the following effects:

e0: linear drift but no simulated drug effect (Emax = 0)

EC50 of linear drift plus simulated drug effect signal (Emax = 10):
e1: 0.25   
e2: 0.6
e3: 1.41421356
e4: 3.14159265
e5: 7.5

The abscissa (time, in minutes) is provided in the first column.

See the accompanying manuscript for further details.

The images are in Analyze 7.5 format. The .IFH files are text files that describe the data in the .img files. The .hdr files are in Analyze format. Each image contains 288 volumes of 1000 voxels each. A given voxel followed over the 288 volumes represents one sample with 288 time points, consistint of one of the effect curves above to which simulated Gaussian noise has been added at each time point with the following SD:
n0: no noise
n1: 0.01
n2: 0.025          
n3: 0.05
n4: 0.075
n5: 0.1
n6: 0.25
n7: 0.5
n8: 1.0
n9: 2.0
n10: 5.0
n11: 10.0
n12: 20.0
