# Supplementary material for: Rapid Quantitative Pharmacodynamic Imaging with Bayesian Estimation
Source: Front Neurosci. 2016 Apr 8;10:144. doi: 10.3389/fnins.2016.00144 (PMC4825616; doi:10.3389/fnins.2016.00144)
Supplement: Supplementary file 1 [file DataSheet1.ZIP › quandyn_val3_e1_n9.4dfp.ifh]

INTERFILE                       :=
version of keys                 := 3.3
name of data file               := quandyn_val3_e1_n9.4dfp.img
generating program              := /home/usr/jmk1/src/quandyn_course
number format                   := float
number of bytes per pixel       := 4
orientation                     := 2
number of dimensions            := 4
matrix size [1] := 25
matrix size [2] := 40
matrix size [3] := 1
matrix size [4]                 := 288
scaling factor (mm/pixel) [1]   := 3.000000
scaling factor (mm/pixel) [2]   := 3.000000
scaling factor (mm/pixel) [3]   := 3.000000
region names                    := 0 
