# Supplementary material for: Rapid Quantitative Pharmacodynamic Imaging with Bayesian Estimation
Source: Front Neurosci. 2016 Apr 8;10:144. doi: 10.3389/fnins.2016.00144 (PMC4825616; doi:10.3389/fnins.2016.00144)
Supplement: Supplementary file 1 [file DataSheet1.ZIP › quandyn_val3_mask.4dfp.ifh]

INTERFILE	:=
version of keys	:= 3.3
number format		:= float
conversion program	:= crop_4dfp
name of data file	:= quandyn_val3_mask
number of bytes per pixel	:= 4
imagedata byte order	:= bigendian
orientation		:= 2
number of dimensions	:= 4
matrix size [1]	:= 25
matrix size [2]	:= 40
matrix size [3]	:= 1
matrix size [4]	:= 1
scaling factor (mm/pixel) [1]	:= 3.000000
scaling factor (mm/pixel) [2]	:= 3.000000
scaling factor (mm/pixel) [3]	:= 3.000000
