# Supplementary material for: Rapid Quantitative Pharmacodynamic Imaging with Bayesian Estimation
Source: Front Neurosci. 2016 Apr 8;10:144. doi: 10.3389/fnins.2016.00144 (PMC4825616; doi:10.3389/fnins.2016.00144)
Supplement: Supplementary file 1 [file DataSheet1.ZIP › quandyn_val3_n0_time_courses_no_noise_added.csv]

time (min)	e0	e1	e2	e3	e4	e5
0.06944	1000.0035	1000.0035	1000.0035	1000.0035	1000.0035	1000.0035
0.20833	1000.0104	1000.0104	1000.0104	1000.0104	1000.0104	1000.0104
0.34722	1000.0173	1000.0173	1000.0173	1000.0173	1000.0173	1000.0173
0.48611	1000.0243	1000.0243	1000.0243	1000.0243	1000.0243	1000.0243
0.625	1000.0312	1000.0312	1000.0312	1000.0312	1000.0312	1000.0312
0.76389	1000.0382	1000.0382	1000.0382	1000.0382	1000.0382	1000.0382
0.90278	1000.0452	1000.0452	1000.0452	1000.0452	1000.0452	1000.0452
1.04167	1000.0521	1000.0521	1000.0521	1000.0521	1000.0521	1000.0521
1.18056	1000.059	1000.059	1000.059	1000.059	1000.059	1000.059
1.31944	1000.066	1000.066	1000.066	1000.066	1000.066	1000.066
1.45833	1000.0729	1000.0729	1000.0729	1000.0729	1000.0729	1000.0729
1.59722	1000.0798	1000.0798	1000.0798	1000.0798	1000.0798	1000.0798
1.73611	1000.0868	1000.0868	1000.0868	1000.0868	1000.0868	1000.0868
1.875	1000.0938	1000.0938	1000.0938	1000.0938	1000.0938	1000.0938
2.01389	1000.1007	1000.1007	1000.1007	1000.1007	1000.1007	1000.1007
2.15278	1000.1077	1000.1077	1000.1077	1000.1077	1000.1077	1000.1077
2.29167	1000.1146	1000.1146	1000.1146	1000.1146	1000.1146	1000.1146
2.43056	1000.1215	1000.1215	1000.1215	1000.1215	1000.1215	1000.1215
2.56944	1000.1285	1000.1285	1000.1285	1000.1285	1000.1285	1000.1285
2.70833	1000.1354	1000.1354	1000.1354	1000.1354	1000.1354	1000.1354
2.84722	1000.1423	1000.1423	1000.1423	1000.1423	1000.1423	1000.1423
2.98611	1000.1493	1000.1493	1000.1493	1000.1493	1000.1493	1000.1493
3.125	1000.1562	1000.1562	1000.1562	1000.1562	1000.1562	1000.1562
3.26389	1000.1632	1000.1632	1000.1632	1000.1632	1000.1632	1000.1632
3.40278	1000.1702	1000.1702	1000.1702	1000.1702	1000.1702	1000.1702
3.54167	1000.1771	1000.1771	1000.1771	1000.1771	1000.1771	1000.1771
3.68056	1000.184	1000.184	1000.184	1000.184	1000.184	1000.184
3.81944	1000.191	1000.191	1000.191	1000.191	1000.191	1000.191
3.95833	1000.1979	1000.1979	1000.1979	1000.1979	1000.1979	1000.1979
4.09722	1000.2048	1000.2048	1000.2048	1000.2048	1000.2048	1000.2048
4.23611	1000.2118	1000.2118	1000.2118	1000.2118	1000.2118	1000.2118
4.375	1000.2188	1000.2188	1000.2188	1000.2188	1000.2188	1000.2188
4.51389	1000.2257	1000.2257	1000.2257	1000.2257	1000.2257	1000.2257
4.65278	1000.2327	1000.2327	1000.2327	1000.2327	1000.2327	1000.2327
4.79167	1000.2396	1000.2396	1000.2396	1000.2396	1000.2396	1000.2396
4.93056	1000.2465	1000.2465	1000.2465	1000.2465	1000.2465	1000.2465
5.06944	1000.2535	1000.2535	1000.2535	1000.2535	1000.2535	1000.2535
5.20833	1000.2604	1000.2604	1000.2604	1000.2604	1000.2604	1000.2604
5.34722	1000.2673	1000.2673	1000.2673	1000.2673	1000.2673	1000.2673
5.48611	1000.2743	1000.2743	1000.2743	1000.2743	1000.2743	1000.2743
5.625	1000.2812	1000.2812	1000.2812	1000.2812	1000.2812	1000.2812
5.76389	1000.2882	1000.2882	1000.2882	1000.2882	1000.2882	1000.2882
5.90278	1000.2952	1000.2952	1000.2952	1000.2952	1000.2952	1000.2952
6.04167	1000.3021	1000.3021	1000.3021	1000.3021	1000.3021	1000.3021
6.18056	1000.309	1000.309	1000.309	1000.309	1000.309	1000.309
6.31944	1000.316	1000.316	1000.316	1000.316	1000.316	1000.316
6.45833	1000.3229	1000.3229	1000.3229	1000.3229	1000.3229	1000.3229
6.59722	1000.3298	1000.3298	1000.3298	1000.3298	1000.3298	1000.3298
6.73611	1000.3368	1000.3368	1000.3368	1000.3368	1000.3368	1000.3368
6.875	1000.3438	1000.3438	1000.3438	1000.3438	1000.3438	1000.3438
7.01389	1000.3507	1000.3507	1000.3507	1000.3507	1000.3507	1000.3507
7.15278	1000.3577	1000.3577	1000.3577	1000.3577	1000.3577	1000.3577
7.29167	1000.3646	1000.3646	1000.3646	1000.3646	1000.3646	1000.3646
7.43056	1000.3715	1000.3715	1000.3715	1000.3715	1000.3715	1000.3715
7.56944	1000.3785	1000.3785	1000.3785	1000.3785	1000.3785	1000.3785
7.70833	1000.3854	1000.3854	1000.3854	1000.3854	1000.3854	1000.3854
7.84722	1000.3923	1000.3923	1000.3923	1000.3923	1000.3923	1000.3923
7.98611	1000.3993	1000.3993	1000.3993	1000.3993	1000.3993	1000.3993
8.125	1000.4062	1000.4062	1000.4062	1000.4062	1000.4062	1000.4062
8.26389	1000.4132	1000.4132	1000.4132	1000.4132	1000.4132	1000.4132
8.40278	1000.4202	1000.4202	1000.4202	1000.4202	1000.4202	1000.4202
8.54167	1000.4271	1008.426	1006.6754	1004.5675	1002.8403	1001.6028
8.68056	1000.434	1008.4291	1006.6769	1004.5687	1002.843	1001.6073
8.81944	1000.441	1008.4323	1006.6783	1004.57	1002.8456	1001.6119
8.95833	1000.4479	1008.4355	1006.6797	1004.5713	1002.8483	1001.6164
9.09722	1000.4548	1008.4387	1006.6812	1004.5725	1002.8509	1001.6208
9.23611	1000.4618	1008.4418	1006.6826	1004.5738	1002.8536	1001.6254
9.375	1000.4688	1008.4449	1006.684	1004.575	1002.8563	1001.6299
9.51389	1000.4757	1008.4481	1006.6854	1004.5763	1002.859	1001.6345
9.65278	1000.4827	1008.4513	1006.6869	1004.5776	1002.8617	1001.639
9.79167	1000.4896	1008.4544	1006.6882	1004.5788	1002.8643	1001.6436
9.93056	1000.4965	1008.4575	1006.6897	1004.5801	1002.867	1001.6481
10.06944	1000.5035	1008.4607	1006.6911	1004.5814	1002.8698	1001.6527
10.20833	1000.5104	1008.4638	1006.6925	1004.5827	1002.8724	1001.6572
10.34722	1000.5173	1008.4669	1006.6938	1004.5839	1002.8751	1001.6617
10.48611	1000.5243	1008.47	1006.6953	1004.5852	1002.8779	1001.6664
10.625	1000.5312	1008.4731	1006.6967	1004.5865	1002.8806	1001.671
10.76389	1000.5382	1008.4763	1006.6981	1004.5878	1002.8834	1001.6755
10.90278	1000.5452	1008.4794	1006.6995	1004.5891	1002.8861	1001.6801
11.04167	1000.5521	1008.4824	1006.7008	1004.5903	1002.8888	1001.6846
11.18056	1000.559	1008.4855	1006.7022	1004.5916	1002.8915	1001.6893
11.31944	1000.566	1008.4886	1006.7036	1004.593	1002.8943	1001.6938
11.45833	1000.5729	1008.4917	1006.705	1004.5942	1002.897	1001.6985
11.59722	1000.5798	1008.4948	1006.7064	1004.5955	1002.8998	1001.703
11.73611	1000.5868	1008.4978	1006.7077	1004.5968	1002.9025	1001.7076
11.875	1000.5938	1008.5009	1006.7091	1004.5981	1002.9053	1001.7123
12.01389	1000.6007	1008.504	1006.7104	1004.5995	1002.9081	1001.7169
12.15278	1000.6077	1008.507	1006.7119	1004.6008	1002.9109	1001.7216
12.29167	1000.6146	1008.51	1006.7131	1004.6021	1002.9136	1001.7261
12.43056	1000.6215	1008.5131	1006.7145	1004.6034	1002.9164	1001.7308
12.56944	1000.6285	1008.5161	1006.7159	1004.6047	1002.9193	1001.7354
12.70833	1000.6354	1008.5192	1006.7173	1004.6061	1002.9221	1001.7401
12.84722	1000.6423	1008.5222	1006.7186	1004.6074	1002.9248	1001.7446
12.98611	1000.6493	1008.5252	1006.7199	1004.6087	1002.9277	1001.7493
13.125	1000.6562	1008.5282	1006.7213	1004.61	1002.9305	1001.754
13.26389	1000.6632	1008.5312	1006.7227	1004.6114	1002.9333	1001.7586
13.40278	1000.6702	1008.5342	1006.724	1004.6127	1002.9362	1001.7633
13.54167	1000.6771	1008.5372	1006.7253	1004.614	1002.939	1001.7679
13.68056	1000.684	1008.5402	1006.7266	1004.6154	1002.9418	1001.7726
13.81944	1000.691	1008.5432	1006.728	1004.6167	1002.9446	1001.7773
13.95833	1000.6979	1008.5462	1006.7293	1004.6181	1002.9475	1001.7819
14.09722	1000.7048	1008.5491	1006.7306	1004.6194	1002.9503	1001.7866
14.23611	1000.7118	1008.5521	1006.7319	1004.6207	1002.9532	1001.7913
14.375	1000.7188	1008.5551	1006.7332	1004.6221	1002.9561	1001.796
14.51389	1000.7257	1008.558	1006.7346	1004.6235	1002.9589	1001.8007
14.65278	1000.7327	1008.561	1006.7359	1004.6249	1002.9619	1001.8054
14.79167	1000.7396	1008.564	1006.7371	1004.6262	1002.9647	1001.8101
14.93056	1000.7465	1008.5669	1006.7385	1004.6276	1002.9676	1001.8148
15.06945	1000.7535	1008.5698	1006.7398	1004.629	1002.9705	1001.8195
15.20833	1000.7604	1008.5728	1006.7411	1004.6303	1002.9734	1001.8242
15.34722	1000.7673	1008.5757	1006.7424	1004.6317	1002.9763	1001.8289
15.48611	1000.7743	1008.5786	1006.7437	1004.6331	1002.9791	1001.8336
15.625	1000.7812	1008.5815	1006.745	1004.6345	1002.9821	1001.8383
15.76389	1000.7882	1008.5845	1006.7463	1004.6359	1002.985	1001.8431
15.90278	1000.7952	1008.5874	1006.7476	1004.6373	1002.9879	1001.8478
16.04167	1000.8021	1008.5903	1006.7488	1004.6386	1002.9908	1001.8525
16.18056	1000.809	1008.5931	1006.7501	1004.64	1002.9938	1001.8572
16.31944	1000.816	1008.5961	1006.7514	1004.6414	1002.9967	1001.862
16.45833	1000.8229	1008.5989	1006.7527	1004.6428	1002.9997	1001.8668
16.59722	1000.8298	1009.6508	1008.4011	1006.5243	1004.5617	1002.8259
16.73611	1000.8368	1009.6553	1008.4037	1006.5255	1004.5632	1002.8292
16.875	1000.8438	1009.6599	1008.4064	1006.5267	1004.5646	1002.8323
17.01389	1000.8507	1009.6644	1008.409	1006.5279	1004.5661	1002.8356
17.15278	1000.8577	1009.6688	1008.4116	1006.5291	1004.5676	1002.8388
17.29167	1000.8646	1009.6733	1008.4142	1006.5302	1004.569	1002.842
17.43056	1000.8715	1009.6778	1008.4168	1006.5314	1004.5705	1002.8452
17.56944	1000.8785	1009.6823	1008.4194	1006.5326	1004.572	1002.8484
17.70833	1000.8854	1009.6868	1008.422	1006.5338	1004.5735	1002.8517
17.84722	1000.8923	1009.6912	1008.4245	1006.5349	1004.5749	1002.8549
17.98611	1000.8993	1009.6956	1008.4271	1006.5361	1004.5764	1002.8582
18.125	1000.9062	1009.7001	1008.4297	1006.5373	1004.5779	1002.8614
18.26389	1000.9132	1009.7046	1008.4323	1006.5385	1004.5794	1002.8647
18.40278	1000.9202	1009.709	1008.4349	1006.5396	1004.5809	1002.8679
18.54167	1000.9271	1009.7134	1008.4374	1006.5408	1004.5824	1002.8712
18.68056	1000.934	1009.7179	1008.4399	1006.5419	1004.5839	1002.8745
18.81944	1000.941	1009.7224	1008.4425	1006.5431	1004.5854	1002.8777
18.95833	1000.9479	1009.7267	1008.4451	1006.5443	1004.5869	1002.881
19.09722	1000.9548	1009.7311	1008.4475	1006.5453	1004.5884	1002.8843
19.23611	1000.9618	1009.7356	1008.4501	1006.5466	1004.5899	1002.8876
19.375	1000.9688	1009.74	1008.4526	1006.5477	1004.5914	1002.8909
19.51389	1000.9757	1009.7444	1008.4551	1006.5489	1004.593	1002.8942
19.65278	1000.9827	1009.7488	1008.4577	1006.55	1004.5945	1002.8975
19.79167	1000.9896	1009.7532	1008.4601	1006.5511	1004.596	1002.9008
19.93056	1000.9965	1009.7576	1008.4626	1006.5523	1004.5975	1002.9041
20.06944	1001.0035	1009.762	1008.4651	1006.5535	1004.5991	1002.9074
20.20833	1001.0104	1009.7664	1008.4677	1006.5546	1004.6006	1002.9108
20.34722	1001.0173	1009.7708	1008.4702	1006.5557	1004.6022	1002.9141
20.48611	1001.0243	1009.7751	1008.4727	1006.5569	1004.6037	1002.9174
20.625	1001.0312	1009.7795	1008.4751	1006.558	1004.6053	1002.9208
20.76389	1001.0382	1009.7839	1008.4776	1006.5592	1004.6068	1002.9241
20.90278	1001.0452	1009.7883	1008.4801	1006.5603	1004.6084	1002.9275
21.04167	1001.0521	1009.7927	1008.4825	1006.5614	1004.6099	1002.9308
21.18056	1001.059	1009.797	1008.485	1006.5626	1004.6115	1002.9342
21.31944	1001.066	1009.8014	1008.4874	1006.5637	1004.6131	1002.9376
21.45833	1001.0729	1009.8057	1008.4899	1006.5649	1004.6147	1002.941
21.59722	1001.0798	1009.8101	1008.4923	1006.5659	1004.6162	1002.9443
21.73611	1001.0868	1009.8144	1008.4948	1006.5671	1004.6178	1002.9477
21.875	1001.0938	1009.8187	1008.4972	1006.5682	1004.6194	1002.9511
22.01389	1001.1007	1009.8231	1008.4996	1006.5694	1004.621	1002.9545
22.15278	1001.1077	1009.8274	1008.5021	1006.5705	1004.6226	1002.9579
22.29167	1001.1146	1009.8317	1008.5045	1006.5716	1004.6241	1002.9613
22.43056	1001.1215	1009.836	1008.5069	1006.5727	1004.6257	1002.9647
22.56944	1001.1285	1009.8403	1008.5093	1006.5739	1004.6274	1002.9681
22.70833	1001.1354	1009.8447	1008.5117	1006.575	1004.629	1002.9716
22.84722	1001.1423	1009.8489	1008.514	1006.576	1004.6306	1002.975
22.98611	1001.1493	1009.8532	1008.5165	1006.5772	1004.6321	1002.9784
23.125	1001.1562	1009.8575	1008.5189	1006.5783	1004.6338	1002.9819
23.26389	1001.1632	1009.8618	1008.5212	1006.5795	1004.6354	1002.9853
23.40278	1001.1702	1009.8661	1008.5237	1006.5806	1004.6371	1002.9888
23.54167	1001.1771	1009.8704	1008.526	1006.5817	1004.6387	1002.9922
23.68056	1001.184	1009.8746	1008.5284	1006.5828	1004.6403	1002.9957
23.81944	1001.191	1009.879	1008.5308	1006.5839	1004.642	1002.9991
23.95833	1001.1979	1009.8832	1008.5331	1006.585	1004.6436	1003.0026
24.09722	1001.2048	1009.8875	1008.5354	1006.5861	1004.6452	1003.006
24.23611	1001.2118	1009.8917	1008.5378	1006.5872	1004.6469	1003.0095
24.375	1001.2188	1009.896	1008.5402	1006.5883	1004.6485	1003.013
24.51389	1001.2257	1010.3594	1009.3715	1007.7339	1005.788	1003.8262
24.65278	1001.2327	1010.3645	1009.3749	1007.7355	1005.7892	1003.8287
24.79167	1001.2396	1010.3696	1009.3782	1007.7371	1005.7903	1003.8311
24.93056	1001.2465	1010.3746	1009.3817	1007.7387	1005.7914	1003.8336
25.06945	1001.2535	1010.3798	1009.3851	1007.7403	1005.7925	1003.836
25.20833	1001.2604	1010.3848	1009.3884	1007.7419	1005.7936	1003.8384
25.34722	1001.2673	1010.3898	1009.3917	1007.7435	1005.7947	1003.8409
25.48611	1001.2743	1010.3949	1009.3951	1007.7451	1005.7959	1003.8433
25.625	1001.2812	1010.4	1009.3985	1007.7466	1005.7971	1003.8458
25.76389	1001.2882	1010.405	1009.4019	1007.7482	1005.7982	1003.8483
25.90278	1001.2952	1010.4101	1009.4052	1007.7498	1005.7993	1003.8508
26.04167	1001.3021	1010.4151	1009.4085	1007.7513	1005.8004	1003.8532
26.18056	1001.309	1010.4202	1009.4119	1007.7529	1005.8016	1003.8557
26.31945	1001.316	1010.4252	1009.4152	1007.7545	1005.8027	1003.8582
26.45833	1001.3229	1010.4303	1009.4186	1007.756	1005.8038	1003.8607
26.59722	1001.3298	1010.4352	1009.4218	1007.7576	1005.8049	1003.8632
26.73611	1001.3368	1010.4403	1009.4252	1007.7592	1005.8061	1003.8657
26.875	1001.3438	1010.4454	1009.4285	1007.7607	1005.8073	1003.8682
27.01389	1001.3507	1010.4504	1009.4318	1007.7623	1005.8084	1003.8707
27.15278	1001.3577	1010.4554	1009.4351	1007.7638	1005.8096	1003.8733
27.29167	1001.3646	1010.4604	1009.4384	1007.7653	1005.8107	1003.8758
27.43056	1001.3715	1010.4654	1009.4417	1007.7668	1005.8118	1003.8783
27.56945	1001.3785	1010.4705	1009.4449	1007.7684	1005.813	1003.8809
27.70833	1001.3854	1010.4755	1009.4482	1007.7699	1005.8141	1003.8834
27.84722	1001.3923	1010.4804	1009.4515	1007.7714	1005.8152	1003.8859
27.98611	1001.3993	1010.4854	1009.4548	1007.7729	1005.8164	1003.8885
28.125	1001.4062	1010.4904	1009.4581	1007.7745	1005.8176	1003.8911
28.26389	1001.4132	1010.4954	1009.4613	1007.776	1005.8188	1003.8936
28.40278	1001.4202	1010.5004	1009.4646	1007.7775	1005.8199	1003.8962
28.54167	1001.4271	1010.5054	1009.4678	1007.779	1005.821	1003.8987
28.68056	1001.434	1010.5104	1009.4711	1007.7805	1005.8222	1003.9013
28.81945	1001.441	1010.5153	1009.4743	1007.782	1005.8234	1003.9039
28.95833	1001.4479	1010.5203	1009.4775	1007.7835	1005.8246	1003.9065
29.09722	1001.4548	1010.5253	1009.4807	1007.785	1005.8257	1003.9091
29.23611	1001.4618	1010.5302	1009.4839	1007.7864	1005.8268	1003.9117
29.375	1001.4688	1010.5352	1009.4872	1007.788	1005.8281	1003.9143
29.51389	1001.4757	1010.5402	1009.4904	1007.7894	1005.8292	1003.9169
29.65278	1001.4827	1010.5451	1009.4937	1007.791	1005.8304	1003.9196
29.79167	1001.4896	1010.55	1009.4968	1007.7924	1005.8315	1003.9221
29.93056	1001.4965	1010.555	1009.5	1007.7938	1005.8328	1003.9247
30.06945	1001.5035	1010.5599	1009.5032	1007.7953	1005.8339	1003.9274
30.20833	1001.5104	1010.5649	1009.5064	1007.7968	1005.8351	1003.9301
30.34722	1001.5173	1010.5698	1009.5095	1007.7982	1005.8362	1003.9326
30.48611	1001.5243	1010.5747	1009.5127	1007.7997	1005.8375	1003.9353
30.625	1001.5312	1010.5797	1009.5159	1007.8011	1005.8387	1003.938
30.76389	1001.5382	1010.5846	1009.5191	1007.8026	1005.8398	1003.9406
30.90278	1001.5452	1010.5895	1009.5223	1007.8041	1005.8411	1003.9433
31.04167	1001.5521	1010.5944	1009.5253	1007.8055	1005.8422	1003.9459
31.18056	1001.559	1010.5993	1009.5285	1007.8069	1005.8434	1003.9486
31.31945	1001.566	1010.6042	1009.5317	1007.8084	1005.8446	1003.9513
31.45833	1001.5729	1010.6091	1009.5349	1007.8098	1005.8458	1003.954
31.59722	1001.5798	1010.614	1009.5379	1007.8112	1005.847	1003.9567
31.73611	1001.5868	1010.6189	1009.541	1007.8127	1005.8482	1003.9594
31.875	1001.5938	1010.6238	1009.5442	1007.8141	1005.8494	1003.962
32.01389	1001.6007	1010.6287	1009.5473	1007.8156	1005.8506	1003.9648
32.15278	1001.6077	1010.6336	1009.5504	1007.817	1005.8519	1003.9675
32.29167	1001.6146	1010.6384	1009.5535	1007.8184	1005.853	1003.9702
32.43056	1001.6215	1010.6433	1009.5566	1007.8198	1005.8542	1003.9729
32.56945	1001.6285	1010.9241	1010.0897	1008.628	1006.7507	1004.6835
32.70834	1001.6354	1010.9295	1010.0936	1008.6301	1006.7518	1004.6854
32.84723	1001.6423	1010.9349	1010.0974	1008.632	1006.7529	1004.6874
32.98611	1001.6493	1010.9402	1010.1013	1008.634	1006.754	1004.6893
33.125	1001.6562	1010.9457	1010.1052	1008.636	1006.7551	1004.6913
33.26389	1001.6632	1010.951	1010.1091	1008.638	1006.7562	1004.6934
33.40278	1001.6702	1010.9565	1010.1129	1008.64	1006.7573	1004.6953
33.54167	1001.6771	1010.9618	1010.1167	1008.642	1006.7582	1004.6973
33.68056	1001.684	1010.9672	1010.1206	1008.644	1006.7593	1004.6993
33.81945	1001.691	1010.9726	1010.1245	1008.6459	1006.7604	1004.7013
33.95834	1001.6979	1010.978	1010.1283	1008.6479	1006.7615	1004.7033
34.09723	1001.7048	1010.9833	1010.1321	1008.6498	1006.7626	1004.7053
34.23611	1001.7118	1010.9887	1010.1359	1008.6518	1006.7637	1004.7073
34.375	1001.7188	1010.9941	1010.1398	1008.6538	1006.7648	1004.7094
34.51389	1001.7257	1010.9995	1010.1436	1008.6558	1006.7658	1004.7114
34.65278	1001.7327	1011.0048	1010.1475	1008.6577	1006.7669	1004.7134
34.79167	1001.7396	1011.0101	1010.1512	1008.6596	1006.7679	1004.7154
34.93056	1001.7465	1011.0155	1010.155	1008.6616	1006.769	1004.7175
35.06945	1001.7535	1011.0209	1010.1588	1008.6635	1006.7701	1004.7195
35.20834	1001.7604	1011.0262	1010.1627	1008.6655	1006.7712	1004.7216
35.34723	1001.7673	1011.0316	1010.1664	1008.6673	1006.7722	1004.7236
35.48611	1001.7743	1011.0369	1010.1702	1008.6693	1006.7733	1004.7256
35.625	1001.7812	1011.0422	1010.174	1008.6712	1006.7744	1004.7277
35.76389	1001.7882	1011.0476	1010.1777	1008.6731	1006.7755	1004.7298
35.90278	1001.7952	1011.053	1010.1815	1008.675	1006.7766	1004.7319
36.04167	1001.8021	1011.0582	1010.1852	1008.6769	1006.7776	1004.7339
36.18056	1001.809	1011.0636	1010.189	1008.6788	1006.7787	1004.736
36.31945	1001.816	1011.0689	1010.1928	1008.6807	1006.7798	1004.7382
36.45834	1001.8229	1011.0743	1010.1965	1008.6826	1006.7809	1004.7402
36.59723	1001.8298	1011.0795	1010.2003	1008.6844	1006.7819	1004.7423
36.73611	1001.8368	1011.0848	1010.204	1008.6863	1006.783	1004.7444
36.875	1001.8438	1011.0901	1010.2078	1008.6882	1006.7841	1004.7465
37.01389	1001.8507	1011.0955	1010.2115	1008.6901	1006.7852	1004.7487
37.15278	1001.8577	1011.1008	1010.2152	1008.692	1006.7863	1004.7508
37.29167	1001.8646	1011.1061	1010.2189	1008.6938	1006.7873	1004.7528
37.43056	1001.8715	1011.1114	1010.2227	1008.6957	1006.7884	1004.7549
37.56945	1001.8785	1011.1167	1010.2264	1008.6976	1006.7895	1004.7571
37.70834	1001.8854	1011.122	1010.2301	1008.6994	1006.7905	1004.7593
37.84723	1001.8923	1011.1272	1010.2337	1008.7012	1006.7916	1004.7614
37.98611	1001.8993	1011.1325	1010.2374	1008.7031	1006.7927	1004.7635
38.125	1001.9062	1011.1378	1010.2411	1008.7049	1006.7938	1004.7657
38.26389	1001.9132	1011.1431	1010.2448	1008.7067	1006.7949	1004.7678
38.40278	1001.9202	1011.1484	1010.2485	1008.7086	1006.796	1004.77
38.54167	1001.9271	1011.1536	1010.2521	1008.7104	1006.797	1004.7721
38.68056	1001.934	1011.1589	1010.2558	1008.7122	1006.7981	1004.7743
38.81945	1001.941	1011.1642	1010.2595	1008.7141	1006.7991	1004.7765
38.95834	1001.9479	1011.1694	1010.2632	1008.7159	1006.8002	1004.7787
39.09723	1001.9548	1011.1747	1010.2668	1008.7176	1006.8013	1004.7808
39.23611	1001.9618	1011.1799	1010.2704	1008.7194	1006.8024	1004.783
39.375	1001.9688	1011.1852	1010.2741	1008.7213	1006.8035	1004.7852
39.51389	1001.9757	1011.1904	1010.2778	1008.723	1006.8046	1004.7874
39.65278	1001.9827	1011.1957	1010.2814	1008.7249	1006.8057	1004.7897
39.79167	1001.9896	1011.2009	1010.285	1008.7266	1006.8067	1004.7918
39.93056	1001.9965	1011.2061	1010.2886	1008.7284	1006.8078	1004.794
